# Supplementary material for: A genomic approach to analyze the cold adaptation of yeasts isolated from Italian Alps
Source: Front Microbiol. 2022 Nov 8;13:1026102. doi: 10.3389/fmicb.2022.1026102 (PMC9679224; doi:10.3389/fmicb.2022.1026102)
Supplement: Supplementary file 4 [file Table_1.XLSX]

## Sheet: Sheet1
	Table S1.Genome assemblies used in multigene phylogeny analysis
	Yeast	Strain	GenBank assembly accession
	Glaciozyma antarctica	PI12	GCA_002917775.1
	Rhodotorula diobovata	UCD-FST 08-225	GCA_006352295.1
	Rhodotorula mucilaginosa*	F8_6S_1B	GCA_019189395.1
		F8_5S_6P	GCA_019189415.1
		F8_5S_5P	GCA_019189475.1
		F8_5S_4P	GCA_019189485.1
		F8_5S_3B	GCA_019189525.1
		F8_5S_2B	GCA_019189545.1
		F8_4S_5B	GCA_019189595.1
		F8_4S_4B	GCA_019189665.1
		F8_4S_2P	GCA_019189675.1
		F8_4S_1P	GCA_019189755.1
		F8_3S_3B	GCA_019189785.1
		F8_3S_3P	GCA_019189795.1
		F8_3S_2P	GCA_019189885.1
		F8_3S_1P	GCA_019189905.1
		F8_3S_2B	GCA_019189915.1
		F8_1S_2B	GCA_019189975.1
		F8_3S_1B	GCA_019189985.1
		F8_1S_3B	GCA_019189995.1
	Rhodotorula mucilaginosa*	F6_8S_P_6A	GCA_019190035.1
		F6_8S_P_5A	GCA_019190125.1
		F6_8S_B_1B	GCA_019190135.1
		F6_8S_P_5B	GCA_019190145.1
		F6_7S_P_7B	GCA_019190235.1
		F6_7S_P_7C	GCA_019190245.1
		F6_7S_P_7A	GCA_019190265.1
		F6_7S_P_6B	GCA_019190345.1
		F6_7S_B_2B	GCA_019190365.1
		F6_7S_B_2A	GCA_019190375.1
		F6_7S_B_2C	GCA_019190385.1
		F6_6S_P_1C	GCA_019190495.1
		F6_6S_P_2A	GCA_019190505.1
		F6_6S_P_2B	GCA_019190525.1
		F6_6S_P_1B	GCA_019190585.1
		F6_6S_P_1A	GCA_019190605.1
		F6_6S_B_1B	GCA_019190625.1
		F6_6S_B_1C	GCA_019190635.1
		F6_6S_B_1A	GCA_019190705.1
		F6_4S_P_5B	GCA_019190745.1
		F6_4S_P_5A	GCA_019190765.1
		F6_4S_P_4B	GCA_019190795.1
		F6_4S_P_4A	GCA_019190805.1
		F6_4S_P_3C	GCA_019190885.1
		F6_4S_P_3B	GCA_019190895.1
		F6_4S_B_2C	GCA_019190905.1
		F6_4S_B_2B	GCA_019190935.1
		F6_4S_B_2A	GCA_019190965.1
		F6_1S_P_1C	GCA_019191065.1
		F6_1S_P_1B	GCA_019191075.1
		F6_1S_P_1A	GCA_019191155.1
	Rhodotorula paludigena	CM33	GCA_005281665.1
	Rhodotorula taiwanensis	MD1149	GCA_002922495.1
	Rhodotorula toruloides	NP11	GCA_000320785.2
	Rhodotorula toruloides	ATCC 204091	GCA_000222205.2
	Rhodotorula toruloides	NBRC10032	GCA_007990605.1
	Rhodotorula toruloides	NBRC 0880	GCA_000988875.2
	*, the multiple assemblies were processed together, and the results were referred to as R. mucilaginosa strains F6 and F8.

## Sheet: Sheet2
	F6_8S_P_6A	GCA_019190035.1
	F6_8S_P_5A	GCA_019190125.1
	F6_8S_B_1B	GCA_019190135.1
	F6_8S_P_5B	GCA_019190145.1
	F6_7S_P_7B	GCA_019190235.1
	F6_7S_P_7C	GCA_019190245.1
	F6_7S_P_7A	GCA_019190265.1
	F6_7S_P_6B	GCA_019190345.1
	F6_7S_B_2B	GCA_019190365.1
	F6_7S_B_2A	GCA_019190375.1
	F6_7S_B_2C	GCA_019190385.1
	F6_6S_P_1C	GCA_019190495.1
	F6_6S_P_2A	GCA_019190505.1
	F6_6S_P_2B	GCA_019190525.1
	F6_6S_P_1B	GCA_019190585.1
	F6_6S_P_1A	GCA_019190605.1
	F6_6S_B_1B	GCA_019190625.1
	F6_6S_B_1C	GCA_019190635.1
	F6_6S_B_1A	GCA_019190705.1
	F6_4S_P_5B	GCA_019190745.1
	F6_4S_P_5A	GCA_019190765.1
	F6_4S_P_4B	GCA_019190795.1
	F6_4S_P_4A	GCA_019190805.1
	F6_4S_P_3C	GCA_019190885.1
	F6_4S_P_3B	GCA_019190895.1
	F6_4S_B_2C	GCA_019190905.1
	F6_4S_B_2B	GCA_019190935.1
	F6_4S_B_2A	GCA_019190965.1
	F6_1S_P_1C	GCA_019191065.1
	F6_1S_P_1B	GCA_019191075.1
	F6_1S_P_1A	GCA_019191155.1

## Sheet: Sheet3
	ASM1918939v1GenBank: GCA_019189395.1	F8_6S_1B	GCA_019189395.1
	ASM1918941v1GenBank: GCA_019189415.1	F8_5S_6P	GCA_019189415.1
	ASM1918947v1GenBank: GCA_019189475.1	F8_5S_5P	GCA_019189475.1
	ASM1918948v1GenBank: GCA_019189485.1	F8_5S_4P	GCA_019189485.1
	ASM1918952v1GenBank: GCA_019189525.1	F8_5S_3B	GCA_019189525.1
	ASM1918954v1GenBank: GCA_019189545.1	F8_5S_2B	GCA_019189545.1
	ASM1918959v1GenBank: GCA_019189595.1	F8_4S_5B	GCA_019189595.1
	ASM1918966v1GenBank: GCA_019189665.1	F8_4S_4B	GCA_019189665.1
	ASM1918967v1GenBank: GCA_019189675.1	F8_4S_2P	GCA_019189675.1
	ASM1918975v1GenBank: GCA_019189755.1	F8_4S_1P	GCA_019189755.1
	ASM1918978v1GenBank: GCA_019189785.1	F8_3S_3B	GCA_019189785.1
	ASM1918979v1GenBank: GCA_019189795.1	F8_3S_3P	GCA_019189795.1
	ASM1918988v1GenBank: GCA_019189885.1	F8_3S_2P	GCA_019189885.1
	ASM1918990v1GenBank: GCA_019189905.1	F8_3S_1P	GCA_019189905.1
	ASM1918991v1GenBank: GCA_019189915.1	F8_3S_2B	GCA_019189915.1
	ASM1918997v1GenBank: GCA_019189975.1	F8_1S_2B	GCA_019189975.1
	ASM1918998v1GenBank: GCA_019189985.1	F8_3S_1B	GCA_019189985.1
	ASM1918999v1GenBank: GCA_019189995.1	F8_1S_3B	GCA_019189995.1
