# Supplementary material for: A genomic approach to analyze the cold adaptation of yeasts isolated from Italian Alps
Source: Front Microbiol. 2022 Nov 8;13:1026102. doi: 10.3389/fmicb.2022.1026102 (PMC9679224; doi:10.3389/fmicb.2022.1026102)
Supplement: Supplementary file 5 [file Table_2.XLSX]

## Sheet: Table S1
	Table S1. Summary of draft genomes
	Yeast	Raw reads	Size (Mb)	Contigs		N50	G+C (%)	BUSCO	CDS
				N°	max			C (%)	Predicted	Annotated
	G. gilvescens	7799414	20.7	1908	122632	20456	50.9	89.4	2221	434
	G. martinii	7908792	21.1	1289	178992	34461	60.6	88	6758	950
	N. antarctica	7988192	21.2	401	514185	165898	52.4	85.2	3107	511
	P. glacialis	8492960	21.5	243	628683	103143	61.5	71.8	10303	1170
	Coding sequences (CDS) were predicted by Augustus using generic training.
