# Supplementary material for: A genomic approach to analyze the cold adaptation of yeasts isolated from Italian Alps
Source: Front Microbiol. 2022 Nov 8;13:1026102. doi: 10.3389/fmicb.2022.1026102 (PMC9679224; doi:10.3389/fmicb.2022.1026102)
Supplement: Supplementary file 6 [file Table_3.XLSX]

## Sheet: Table S2
	Table S2. Functional classification of CDS by modules.
	General	Middle	Specific	G. gilvescens	G. martinii	N. antarctica	P. glacialis
	Amino acid metabolism	Cysteine and methionine metabolism	Cysteine biosynthesis homocysteine + serine => cysteine			1	2
		Serine and threonine metabolism	Betaine biosynthesis choline => betaine	2	2	1	5
			Threonine biosynthesis aspartate => homoserine => threonine	4	2	1	4
	Aromatic amino acid metabolism	Aromatic amino acid metabolism	Shikimate pathway phosphoenolpyruvate + erythrose-4P => chorismate	2	6	3	6
			Tryptophan biosynthesis chorismate => tryptophan	3	4	1	4
	Branched-chain amino acid metabolism	Arginine and proline metabolism	Arginine biosynthesis ornithine => arginine	1	3	3	1
			Ornithine biosynthesis glutamate => ornithine	1	3	1	5
		Branched-chain amino acid metabolism	Leucine biosynthesis 2-oxoisovalerate => 2-oxoisocaproate	2		2	3
			Leucine degradation leucine => acetoacetate + acetyl-CoA	1	10	2	16
		Lysine metabolism	Lysine biosynthesis 2-oxoglutarate => 2-oxoadipate	2	2	3	2
			Lysine biosynthesis AAA pathway 2-oxoglutarate => 2-aminoadipate => lysine	3	5	5	7
		Polyamine biosynthesis	Polyamine biosynthesis arginine => ornithine => putrescine	2	2		2
	Carbohydrate metabolism	Central carbohydrate metabolism	Citrate cycle (TCA cycle Krebs cycle)	9	11	7	10
			Citrate cycle first carbon oxidation oxaloacetate => 2-oxoglutarate	3	4	3	2
			Citrate cycle second carbon oxidation 2-oxoglutarate => oxaloacetate	6	7	4	8
			Gluconeogenesis oxaloacetate => fructose-6P	6	4	4	5
			Glycolysis (Embden-Meyerhof pathway) glucose => pyruvate	6	6	4	8
			Glycolysis core module involving three-carbon compounds	4	3	3	5
			Pentose phosphate pathway non-oxidative phase fructose 6P => ribose 5P	3	2	4	4
			PRPP biosynthesis ribose 5P => PRPP		1		1
			Pyruvate oxidation pyruvate => acetyl-CoA	4	2	2	2
		Other carbohydrate metabolism	Glycogen degradation glycogen => glucose-6P	2	2	2	3
			Glyoxylate cycle	4	4	4	2
			Nucleotide sugar biosynthesis glucose => UDP-glucose	2	3	2	3
			UDP-N-acetyl-D-glucosamine biosynthesis eukaryotes glucose => UDP-GlcNAc	1	2	1	5
	Energy metabolism	ATP synthesis	Succinate dehydrogenase (ubiquinone)	1	1		3
		Sulfur metabolism	Assimilatory sulfate reduction sulfate => H2S	1		4	4
	Glycan metabolism	Other amino acid metabolism	N-glycan precursor trimming	3		1	2
	Lipid metabolism	Fatty acid metabolism	beta-Oxidation	1	10	5	18
			beta-Oxidation acyl-CoA synthesis	1	6		3
		Fatty acid metabolism	beta-Oxidation peroxisome VLCFA		6	3	11
		Lipid metabolism	Ceramide biosynthesis		1	1	8
			Sphingosine biosynthesis		2	1	8
	Metabolism of cofactors and vitamins	Cofactor and vitamin metabolism	Biotin biosynthesis pimeloyl-ACP/CoA => biotin		1		3
			C1-unit interconversion eukaryotes	2		1
			Heme biosynthesis animals and fungi glycine => heme	1	7	2	5
			Lipoic acid biosynthesis eukaryotes octanoyl-ACP => dihydrolipoyl-H			1	2
			Lipoic acid biosynthesis plants andoctanoyl-ACP => dihydrolipoyl-E2/H			1	2
			Tetrahydrofolate biosynthesis GTP => THF	1	4	4	6
		Cofactor and vitamin metabolism	Ubiquinone biosynthesis eukaryotes 4-hydroxybenzoate + polyprenyl-PP => ubiquinol		3		5
	Nucleotide metabolism	Purine metabolism	Adenine ribonucleotide biosynthesis IMP => ADP ATP	2	2	3	6
			Guanine ribonucleotide biosynthesis IMP => GDP GTP	2	3	3	3
		Pyrimidine metabolism	Pyrimidine deoxyribonuleotide biosynthesis CDP => dCTP	1	1	1	3
	Other amino acid metabolism	Other amino acid metabolism	GABA (gamma-Aminobutyrate) shunt	1	5	3	5
