# Supplementary material for: A genomic approach to analyze the cold adaptation of yeasts isolated from Italian Alps
Source: Front Microbiol. 2022 Nov 8;13:1026102. doi: 10.3389/fmicb.2022.1026102 (PMC9679224; doi:10.3389/fmicb.2022.1026102)
Supplement: Supplementary file 7 [file Table_4.XLSX]

## Sheet: Paths
	Table S3. Functional classification of CDS by metabolic pathways.
	General	Middle	Specific	G. gilvescens	G. martinii	N. antarctica	P. glacialis
	Cellular Processes	Cell growth and death	Apoptosis	5	12	1	6
			Cell cycle	24	26	12	45
			Cellular senescence	8	14	9	10
			Ferroptosis		9		3
			Meiosis	6	17	20	19
			Necroptosis	7	6	11	23
			Oocyte meiosis	1	15	1	21
			p53 signaling pathway	2	3	3	6
		Cell motility	Regulation of actin cytoskeleton	2	16	1	15
		Cellular community	Adherens junction	3	3	2	6
			Biofilm formation	1			6
			Focal adhesion	1	6	2	15
			Gap junction	5	8	3	5
			Quorum sensing	2	5		8
			Tight junction	1	3	17	16
		Transport and catabolism	Autophagy	5	24	20	42
			Endocytosis	16	24	7	28
			Lysosome	3	20	6	13
			Mitophagy	3	26	7	11
			Peroxisome	9	27	13	28
			Phagosome	4	10	6	16
	Environmental Information Processing	Membrane transport	ABC transporters	1	12	7	4
			Bacterial secretion system			2
		Signal transduction	AMPK signaling pathway	3	3	5	18
			Apelin signaling pathway	2	5	1	11
			Calcium signaling pathway	3	3	5	9
			cAMP signaling pathway	3	14	2	12
			cGMP-PKG signaling pathway	1	8	6	11
			ErbB signaling pathway	9	1
			FoxO signaling pathway	5	5	2	12
			Hedgehog signaling pathway	4	7
			HIF-1 signaling pathway		11	7	7
			Hippo signaling pathway		1		9
			Hippo signaling pathway	3	3	4	8
			JAK-STAT signaling pathway	1	1	2	5
			MAPK signaling pathway	5	32	11	57
			mTOR signaling pathway	9	22	9	6
			NF-kappa B signaling pathway		1		3
			Notch signaling pathway		3		2
			Phosphatidylinositol signaling system		7	8	8
			Phospholipase D signaling pathway	10	2		4
			PI3K-Akt signaling pathway	10	8	15	9
			Plant hormone signal transduction	1	1
			Rap1 signaling pathway	7	4	1	8
			Ras signaling pathway	8	6	7	8
			Sphingolipid signaling pathway	7	13	8	26
			TGF-beta signaling pathway		3		3
			TNF signaling pathway		2	5	1
			Two-component system	10	6	6	8
			VEGF signaling pathway	2	7		6
			Wnt signaling pathway	7	14	4	6
		Signaling molecules and interaction	Cell adhesion molecules		2
			ECM-receptor interaction	1
	Genetic Information Processing	Folding sorting and degradation	Proteasome	2	12	6	14
			Protein export	3		6	8
			Protein processing in endoplasmic reticulum	12	35	11	23
			RNA degradation	10	23	12	25
			SNARE interactions in vesicular transport		9	1	5
			Sulfur relay system	2	4		3
			Ubiquitin mediated proteolysis	8	28	6	20
		Replication and repair	Base excision repair		14		7
			DNA replication	11	9	7	5
			Homologous recombination	6	4	4	4
			Mismatch repair	5	7	4	8
			Non-homologous end-joining		9
			Nucleotide excision repair	9	10	3	13
		Transcription	Basal transcription factors		9	6	10
			RNA polymerase	3	5	9	7
			Spliceosome	15	22	12	44
		Translation	Aminoacyl-tRNA biosynthesis	3	10	1	24
			mRNA surveillance pathway	6	17	1	20
			Nucleocytoplasmic transport	9	22	16	32
			Ribosome	4	34	10	44
			Ribosome biogenesis	12	20	6	27
	Metabolism	Amino acid metabolism	Alanine aspartate and glutamate metabolism	10	11	6	9
			Arginine and proline metabolism	3	13	3	22
			Arginine biosynthesis	6	10	6	12
			Cysteine and methionine metabolism	4	14	10	18
			Glycine serine and threonine metabolism	8	15	7	5
			Histidine metabolism		7		7
			Lysine biosynthesis	4	8	3	6
			Lysine degradation	15	4	3	8
			Phenylalanine metabolism	3	7	3	5
			Phenylalanine tyrosine and tryptophan biosynthesis	7	5	4	6
			Tryptophan metabolism	7	17	7	11
			Tyrosine metabolism	7	11	7	15
			Valine leucine and isoleucine biosynthesis		4	1	7
			Valine leucine and isoleucine degradation	9	17	6	21
		Biosynthesis of other secondary metabolites	Acarbose and validamycin biosynthesis	1
			Aflatoxin biosynthesis		1	1	1
			Betalain biosynthesis				1
			Biosynthesis of various antibiotics		1
			Caffeine metabolism			1	2
			Carbapenem biosynthesis		1
			Flavonoid biosynthesis				2
			Glucosinolate biosynthesis	2			1
			Indole alkaloid biosynthesis	1
			Isoquinoline alkaloid biosynthesis		3	4	5
			Monobactam biosynthesis				7
			Neomycin kanamycin and gentamicin biosynthesis			1
			Novobiocin biosynthesis				7
			Penicillin and cephalosporin biosynthesis		1	1
			Phenylpropanoid biosynthesis			4	4
			Prodigiosin biosynthesis	1	4	2	4
			Stilbenoid diarylheptanoid and gingerol biosynthesis		1
			Streptomycin biosynthesis	2	2	3	4
			Tropane piperidine and pyridine alkaloid biosynthesis	4	6
		Carbohydrate metabolism	Amino sugar and nucleotide sugar metabolism	9		9	20
			Ascorbate and aldarate metabolism	9	10	11	10
			Butanoate metabolism		11	9	13
			C5-Branched dibasic acid metabolism	3	1	1
			Citrate cycle (TCA cycle)	6	4		22
			Fructose and mannose metabolism	6	11	8	6
			Galactose metabolism	6	10	1	6
			Glycolysis / Gluconeogenesis	5	20	13	42
			Glyoxylate and dicarboxylate metabolism	10	9	1	9
			Inositol phosphate metabolism	6		9	10
			Pentose and glucuronate interconversions	6	7	2	11
			Pentose phosphate pathway	1	10	7	10
			Propanoate metabolism	9	12	5	11
			Pyruvate metabolism	4	31	5	38
			Starch and sucrose metabolism	3	7	11	29
		Energy metabolism	Carbon fixation	5	9	1	12
			Methane metabolism	2	5	7	6
			Nitrogen metabolism		8
			Oxidative phosphorylation	8	26	16	21
			Sulfur metabolism	6	3	1	11
		Glycan biosynthesis and metabolism	Glycosaminoglycan biosynthesis - heparan sulfate / heparin			1	2
			Glycosaminoglycan degradation				1
			Glycosphingolipid biosynthesis	1	2
			Glycosylphosphatidylinositol (GPI)-anchor biosynthesis	4	7	4	6
			Lipopolysaccharide biosynthesis		1
			Mannose type O-glycan biosynthesis		2		3
			N-Glycan biosynthesis	7	5	1	11
			O-Antigen nucleotide sugar biosynthesis	3	4	2	3
			Other glycan degradation				5
			Other types of O-glycan biosynthesis	1	2	1	3
			Various types of N-glycan biosynthesis	2	9		6
		Lipid metabolism	alpha-Linolenic acid metabolism	2	3	1	7
			Arachidonic acid metabolism		8		1
			Biosynthesis of unsaturated fatty acids	1	2	5	5
			Cutin suberine and wax biosynthesis			1	3
			Ether lipid metabolism		6
			Fatty acid biosynthesis	3	5	13	4
			Fatty acid degradation	7	12	11	12
			Fatty acid elongation			1	7
			Glycerolipid metabolism	8	15	11	14
			Glycerophospholipid metabolism	12	17	9	16
			Linoleic acid metabolism	1	1	1	3
			Primary bile acid biosynthesis		4		3
			Secondary bile acid biosynthesis	1
			Sphingolipid metabolism		3	8	1
			Steroid biosynthesis	1	8	3	9
			Steroid hormone biosynthesis		4	2	4
		Metabolism of cofactors and vitamins	Biotin metabolism		4	1	2
			Folate biosynthesis	4	7		15
			Lipoic acid metabolism	2			1
			Nicotinate and nicotinamide metabolism	1	11		8
			One carbon pool by folate	2	6		7
			Pantothenate and CoA biosynthesis	7	3	3	10
			Porphyrin metabolism	2	14	2	9
			Retinol metabolism	5		2	15
			Riboflavin metabolism	6	2	2	6
			Thiamine metabolism	4	3	3	2
			Ubiquinone and other terpenoid-quinone biosynthesis	2	4	1	9
			Vitamin B6 metabolism		4		6
		Metabolism of other amino acids	beta-Alanine metabolism	6	8	6	12
			Cyanoamino acid metabolism		8		4
			D-Amino acid metabolism			1	2
			Glutathione metabolism	11	13	8	9
			Phosphonate and phosphinate metabolism		1
			Selenocompound metabolism	2	3	3	2
			Taurine and hypotaurine metabolism	2	3	2	3
		Metabolism of terpenoids and polyketides	Biosynthesis of ansamycins		1
			Biosynthesis of siderophore group nonribosomal peptides	1
			Biosynthesis of vancomycin group antibiotics		1
			Carotenoid biosynthesis		2
			Diterpenoid biosynthesis		1
			Geraniol degradation	2			2
			Insect hormone biosynthesis	3	2
			Limonene and pinene degradation		5	2	3
			Nonribosomal peptide structures		1
			Polyketide sugar unit biosynthesis		2
			Sesquiterpenoid and triterpenoid biosynthesis	2
			Terpenoid backbone biosynthesis		6	1	7
			Zeatin biosynthesis		2	1
		Nucleotide metabolism	Purine metabolism	18	14	6	15
			Pyrimidine metabolism	2	21		4
		Xenobiotics biodegradation and metabolism	Aminobenzoate degradation	3	1	1	4
			Atrazine degradation		4
			Benzoate degradation		1	2	3
			Caprolactam degradation		6		5
			Chloroalkane and chloroalkene degradation			4	5
			Chlorocyclohexane and chlorobenzene degradation				2
			Drug metabolism - cytochrome P450		9		1
			Drug metabolism enzymes		11	1	11
			Fluorobenzoate degradation				3
			Metabolism of xenobiotics by cytochrome P450		5	1	6
			Naphthalene degradation		2	2	2
			Styrene degradation		2	3
			Toluene degradation	1	4	2	1
