# Supplementary material for: A genomic approach to analyze the cold adaptation of yeasts isolated from Italian Alps
Source: Front Microbiol. 2022 Nov 8;13:1026102. doi: 10.3389/fmicb.2022.1026102 (PMC9679224; doi:10.3389/fmicb.2022.1026102)
Supplement: Supplementary file 8 [file Table_5.XLSX]

## Sheet: Table S4
	Table S4. Number of CDS predicted to encode genes related to different stress responses
	Stress	Protein	G. gilvescens	G. martinii	N. antarctica	P. glacialis
	Chlorine	dihydrolipoamide dehydrogenase		5	3	7
	Cold	enoyl-[acyl-carrier protein] reductase II	1	2	1	1
		mitogen-activated protein kinase kinase 1	11	14	4	10
		glycogen synthase		1	1	2
		omega-6 fatty acid desaturase / acyl-lipid omega-6 desaturase (Delta-12 desaturase)	1		2	2
		stearoyl-CoA desaturase (Delta-9 desaturase)		1	1	1
		ATP-dependent RNA helicase DeaD		1	1
		elongation of very long chain fatty acids protein 6	1			3
		glycogen debranching enzyme			1	1
		phospholipid:diacylglycerol acyltransferase		1		1
		U4/U6 small nuclear ribonucleoprotein PRP3	1			1
		very long chain acyl-CoA dehydrogenase	1			1
		DNA-directed RNA polymerase II subunit RPB4			1
		elongation factor 2			1
		U4/U6 small nuclear ribonucleoprotein PRP4		1
	General	ATP-dependent RNA helicase DDX19/DBP5		1		2
		ATP-dependent RNA helicase DDX23/PRP28			1
		cell division control protein 24		1
		cell division control protein 42	5	2		2
		cell division control protein 45	1	1	1
		cell division control protein 7		1	1
		DnaJ homolog subfamily C member 3	1
		dolichol-phosphate mannosyltransferase	1
		eukaryotic translation initiation factor 2-alpha kinase 4	1	1	2	1
		formate dehydrogenase	1	2	2	2
		general transcriptional corepressor CYC8		1	1	1
		general transcriptional corepressor TUP1			1	1
		glucose 1-dehydrogenase (FAD, quinone)				2
		thioredoxin reductase (NADPH)		1	1
		UBX domain-containing protein 1		1
		UBX domain-containing protein 1/4	1
		UTP--glucose-1-phosphate uridylyltransferase	1	2	1	8
	Heat	ATP-dependent Clp protease ATP-binding subunit ClpX				1
		ATP-dependent Clp protease, protease subunit	1			1
		calcium/calmodulin-dependent protein kinase I			1	1
		calcium/calmodulin-dependent protein kinase kinase 2				2
		casein kinase II subunit alpha	2		2	1
		casein kinase II subunit beta	2	3		3
		chaperonin GroEL	2	1
		DnaJ homolog subfamily A member 1				1
		glycogen synthase kinase 3 beta	2	2	4	5
		heat shock 70kDa protein 1/2/6/8	1	4	1	4
		heat shock 70kDa protein 4			1
		heat shock protein 110kDa		1
		heat shock protein 90kDa beta		2
		nucleoprotein TPR		1
		small ubiquitin-related modifier	1
		ubiquitin-conjugating enzyme E2 S			1
	Heat-Osmotic	phosphoenolpyruvate carboxykinase (ATP)	1	2	1	5
	Osmotic	1-phosphatidylinositol-3-phosphate 5-kinase	2		1	2
		1-phosphatidylinositol-4-phosphate 5-kinase		2	4	2
		3'(2'), 5'-bisphosphate nucleotidase	2
		5'-AMP-activated protein kinase, catalytic alpha subunit	1	3	2	1
		autophagy-related protein 18			1
		lactoylglutathione lyase			1
		lysophospholipase		1		1
		mitogen-activated protein kinase 7	1	1	1	2
		mitogen-activated protein kinase kinase			1	1
		osomolarity two-component system, phosphorelay intermediate protein YPD1			1	1
		osomolarity two-component system, response regulator SKN7				1
		osomolarity two-component system, response regulator SSK1		1		2
		osomolarity two-component system, sensor histidine kinase CHK1				1
		osomolarity two-component system, sensor histidine kinase NIK1				1
		osomolarity two-component system, sensor histidine kinase SLN1	1			2
		pentafunctional AROM polypeptide	2	2		4
		trehalose 6-phosphate synthase			2	1
	Oxidative	adenylate kinase		1	3	3
		catalase	3	5	3	6
		cysteine desulfurase			1	2
		cytochrome c oxidase subunit 4				2
		cytochrome c oxidase subunit 5a				1
		cytochrome c oxidase subunit 6b		1
		cytochrome P450 / NADPH-cytochrome P450 reductase		2	2
		cytochrome P450 family 2 subfamily A6		1	1	3
		cytochrome P450 family 2 subfamily B		1		2
		cytochrome P450 family 2 subfamily C		2	1	1
		cytochrome P450 family 3 subfamily A	1		1	2
		cytochrome P450 family 3 subfamily A5		2		3
		cytochrome P450 family 3 subfamily A7				2
		cytochrome P450 family 4 subfamily F8		1
		cytochrome P450 family 98 subfamily A9	1		1
		DNA repair protein RAD50	1	2		2
		DNA repair protein RAD51	1
		glutathione peroxidase		2
		glutathione reductase (NADPH)			1	1
		glutathione S-transferase	1	2		1
		glutathione S-transferase P	1	3
		glutathione synthase		2	3
		glyceraldehyde 3-phosphate dehydrogenase	1	5	5	4
		L-amino-acid oxidase	2	3	1	3
		nicotinate phosphoribosyltransferase		1	1	1
		nucleoside-diphosphate kinase	1	3		4
		peroxiredoxin 2/4	1
		peroxiredoxin 6	1		1	1
		phosphoglycolate phosphatase	2			1
		ribulose-phosphate 3-epimerase	2	5		6
		superoxide dismutase, Fe-Mn family		3	1	1
		ubiquitin-conjugating enzyme E2 A		1
		ubiquitin-conjugating enzyme E2 D	1	1	1	3
		ubiquitin-conjugating enzyme E2 G1		1		1
		ubiquitin-conjugating enzyme E2 G2		1	1
		ubiquitin-conjugating enzyme E2 H		1		1
		ubiquitin-conjugating enzyme E2 L3		1
		ubiquitin-conjugating enzyme E2 N		1		1
		ubiquitin-conjugating enzyme E2 O			1
	Number of CDS predicted in each stress category (according to UniProtKB, https://www.uniprot.org/). Only considered the CDS having a similar molecular weight (ratio 0.7 to 1.3) and identity and coverage of at least 35 % and 30%, respectively, to their orthologous at NCBI.
